# Supplementary material for: Patient Endothelial Colony-Forming Cells to Model Coronary Artery Disease Susceptibility and Unravel the Role of Dysregulated Mitochondrial Redox Signalling
Source: Antioxidants (Basel). 2021 Sep 29;10(10):1547. doi: 10.3390/antiox10101547 (PMC8532880; doi:10.3390/antiox10101547)
Supplement: Supplementary file 1 [file antioxidants-10-01547-s001.zip]

Archive with 5 entries (4 files):
- Mini-vessel video.mp4
- Online supplement_ECFCpaper_130721.pdf
- __MACOSX/
- __MACOSX/._Mini-vessel video.mp4
- __MACOSX/._Online supplement_ECFCpaper_130721.docx
